# Supplementary material for: Study on mechanical properties and microstructure of soil-cement solidified recycled aggregate concrete using bridge demolition waste
Source: PLoS One. 2026 Mar 16;21(3):e0343109. doi: 10.1371/journal.pone.0343109 (PMC12991278; doi:10.1371/journal.pone.0343109)
Supplement: S1 File — (TXT) [file pone.0343109.s001.txt]

% Read concrete surface image
img = imread('S111.jpg');

% Convert to grayscale
gray_img = rgb2gray(img);

% Edge detection using Sobel operator
edge_img = edge(gray_img, 'Sobel');

% Morphological operations: dilation and erosion to enhance crack edges
se = strel('line', 5, 0);                % Structuring element for morphology
dilated_img = imdilate(edge_img, se);    % Dilation
eroded_img  = imerode(dilated_img, se);  % Erosion

% --------- (NEW) Remove very small noise / pores by area (in pixels) ---------
min_pixels = 20;                         % you can tune this threshold
eroded_clean = bwareaopen(eroded_img, min_pixels);
% ------------------------------------------------------------------------------

% ========== 1. Connected component analysis to obtain crack properties ==========
cc = bwconncomp(eroded_clean);   % use the cleaned binary image here

stats = regionprops(cc, 'Area', 'BoundingBox', ...
                        'Perimeter', 'MajorAxisLength', 'MinorAxisLength');

num_cracks = cc.NumObjects;

% ========== 2. Pixel-to-physical size conversion (based on 100 mm    100 mm) ==========
% Each image corresponds to a real area of 100 mm    100 mm
real_W_mm = 100;   % Real width in mm
real_H_mm = 100;   % Real height in mm

% Image size in pixels
[H, W] = size(gray_img);   % gray_img is 2D, size returns H  W

% Pixel size in mm (horizontal and vertical)
px2mm_x = real_W_mm / W;
px2mm_y = real_H_mm / H;

% If pixels are square (H    W), use the average pixel length
px2mm = (px2mm_x + px2mm_y) / 2;

% Pixel area (mm?) for conversion
px2mm2 = px2mm_x * px2mm_y;

% ========== 3. Area, length and width of each crack ==========
areas_px   = [stats.Area]';             % Area in pixel?
lengths_px = [stats.MajorAxisLength]';  % Approximate crack length
widths_px  = [stats.MinorAxisLength]';  % Approximate crack width

% Pixel    mm / mm?
areas_mm2   = areas_px   * px2mm2;      % Area in mm?
lengths_mm  = lengths_px * px2mm;       % Length in mm
widths_mm   = widths_px  * px2mm;       % Width in mm

% ========== 4. Global crack parameters ==========
total_crack_area_mm2  = sum(areas_mm2);      % Ac
total_crack_length_mm = sum(lengths_mm);     % Lc
avg_crack_width_mm    = mean(widths_mm);     % w_avg
max_crack_width_mm    = max(widths_mm);      % w_max
avg_crack_length_mm   = mean(lengths_mm);    % average crack length

slenderness        = lengths_mm ./ widths_mm;
avg_slenderness    = mean(slenderness);

% Specimen projected area: 100 mm    100 mm
specimen_area_mm2 = real_W_mm * real_H_mm;

% Crack density and area ratio
crack_density = total_crack_length_mm / specimen_area_mm2;  % mm^-1
area_ratio    = total_crack_area_mm2 / specimen_area_mm2;   % dimensionless

% ========== 5. Display images ==========
figure;
subplot(1, 2, 1);
imshow(img);
title('Original Image');

subplot(1, 2, 2);
imshow(eroded_clean);    % show the cleaned binary image
title('Processed Binary Image (denoised)');

% ========== 6. Print results ==========
disp('================== Global crack parameters ==================');
disp(['Number of cracks (Nc):                 ', num2str(num_cracks)]);
disp(['Total crack area (Ac):                 ', num2str(total_crack_area_mm2, '%.2f'), ' mm^2']);
disp(['Average crack width (w_{avg}):         ', num2str(avg_crack_width_mm, '%.2f'), ' mm']);
disp(['Crack density (rho_c = Lc / A):        ', num2str(crack_density, '%.4f'), ' mm^-1']);
disp(['Crack area ratio (Ac / A_specimen):    ', num2str(area_ratio, '%.4f')]);

% ========== 7. Optional: export per-crack parameters as a table ==========
crack_id = (1:num_cracks)';
T = table(crack_id, areas_mm2, lengths_mm, widths_mm, slenderness, ...
    'VariableNames', {'CrackID', 'Area_mm2', 'Length_mm', 'Width_mm', 'Slenderness'});
% writetable(T, 'crack_parameters.csv'); % Uncomment to export to CSV
