# Supplementary material for: Study on mechanical properties and microstructure of soil-cement solidified recycled aggregate concrete using bridge demolition waste
Source: PLoS One. 2026 Mar 16;21(3):e0343109. doi: 10.1371/journal.pone.0343109 (PMC12991278; doi:10.1371/journal.pone.0343109)
Supplement: S3 File — (TXT) [file pone.0343109.s003.txt]

clc;
clear;
% --------------------------
% 原始数据
% --------------------------
RARR = [60, 80, 100];          % 再生骨料替换率（X轴）
curing_days = [7, 14, 28];     % 养护龄期（Y轴）
compressive_strength = [       % 抗压强度（Z轴）
    10.7, 11.6, 12.5;
    11.7, 13.2, 14.6;
    12.9, 15.4, 17.5
];

% --------------------------
% 生成网格数据
% --------------------------
[X, Y] = meshgrid(RARR, curing_days);
Z = compressive_strength';           % 注意转置以匹配X/Y网格

% --------------------------
% 拟合处理：转换为向量
% --------------------------
x = X(:);
y = Y(:);
z = Z(:);

% --------------------------
% 曲面拟合：poly22
% --------------------------
fitted_model = fit([x, y], z, 'poly22');

% --------------------------
% 显示拟合系数
% --------------------------
disp('拟合系数如下：');
disp(fitted_model);

% --------------------------
% 可视化拟合曲面
% --------------------------
figure;
plot(fitted_model, [x, y], z);
xlabel('Soil cement content (%)', 'FontSize', 12, 'FontWeight', 'bold');
ylabel('Curing age (days)', 'FontSize', 12, 'FontWeight', 'bold');
zlabel('Compressive strength (MPa)', 'FontSize', 12, 'FontWeight', 'bold');
title('Fitted surface of compressive strength', 'FontSize', 12, 'FontWeight', 'bold');
grid on;

% --------------------------
% 拟合优度（R2）计算
% --------------------------
z_fit = fitted_model(x, y);             % 预测值
SS_res = sum((z - z_fit).^2);           % 残差平方和
SS_tot = sum((z - mean(z)).^2);         % 总平方和
R_squared = 1 - SS_res / SS_tot;        % R2
fprintf('拟合优度 R? = %.4f\n', R_squared);
